# Supplementary material for: Spinal Pain, Chronic Health Conditions and Health Behaviors: Data from the 2016–2018 National Health Interview Survey
Source: Int J Environ Res Public Health. 2023 Apr 3;20(7):5369. doi: 10.3390/ijerph20075369 (PMC10094294; doi:10.3390/ijerph20075369)
Supplement: Supplementary file 1 [file ijerph-20-05369-s001.zip]

Archive with 1 entries (1 files):
- ijerph-2223740-supplementary.pdf
